# Supplementary material for: Exploring the molecular and immune landscape of cellular senescence in lung adenocarcinoma
Source: Front Immunol. 2024 Aug 29;15:1347770. doi: 10.3389/fimmu.2024.1347770 (PMC11390420; doi:10.3389/fimmu.2024.1347770)
Supplement: Supplementary file 2 [file Table1.xlsx]

## Sheet: Table S1
Supplementary Table S1. List of aging-related marker genes
Gene symbol	Database
ACLY	CellAge
AAK1	CellAge
ABI3	CellAge
ADCK5	CellAge
AKR1B1	CellAge
AGT	CellAge
AKT1	CellAge
ALOX15B	CellAge
AR	CellAge
ARPC1B	CellAge
ASF1A	CellAge
ASPH	CellAge
ATF7IP	CellAge
ATM	CellAge
AURKA	CellAge
AXL	CellAge
BAG3	CellAge
BHLHE40	CellAge
BCL6	CellAge
BLK	CellAge
BLVRA	CellAge
BMI1	CellAge
BRAF	CellAge
BRD7	CellAge
BRCA1	CellAge
BTG3	CellAge
C11orf31	CellAge
CAV1	CellAge
CBX7	CellAge
CBX8	CellAge
CCND1	CellAge
CDK1	CellAge
CDK18	CellAge
CDK2AP1	CellAge
CDK6	CellAge
CDK4	CellAge
CDKN1A	CellAge
CDKN1C	CellAge
CDKN1B	CellAge
CDKN2A	CellAge
CDKN2AIP	CellAge
CDKN2B	CellAge
CENPA	CellAge
CEBPB	CellAge
CHEK1	CellAge
CKB	CellAge
CPEB1	CellAge
CSNK1A1	CellAge
CTNNAL1	CellAge
CSNK2A1	CellAge
CXCL1	CellAge
DDB2	CellAge
CYR61	CellAge
DEK	CellAge
DGCR8	CellAge
DHCR24	CellAge
DLX2	CellAge
DHX9	CellAge
DPY30	CellAge
DUSP3	CellAge
DUSP16	CellAge
E2F1	CellAge
EHF	CellAge
ENDOG	CellAge
EPHA3	CellAge
ERRFI1	CellAge
ETS1	CellAge
ETS2	CellAge
EWSR1	CellAge
FASTK	CellAge
EZH2	CellAge
FBXO31	CellAge
FOXM1	CellAge
FOS	CellAge
FOXO3	CellAge
FXR1	CellAge
G6PD	CellAge
GAPDH	CellAge
GKN1	CellAge
GATA4	CellAge
GNG11	CellAge
GLB1	CellAge
GRK6	CellAge
HDAC4	CellAge
HDAC1	CellAge
HEPACAM	CellAge
HJURP	CellAge
HIVEP1	CellAge
HK3	CellAge
HMGB1	CellAge
HRAS	CellAge
HSPA5	CellAge
HSPB2	CellAge
ID1	CellAge
ID4	CellAge
IGFBP1	CellAge
IFNG	CellAge
IGFBP3	CellAge
IGFBP6	CellAge
IGFBP5	CellAge
IL1A	CellAge
IL8	CellAge
ING1	CellAge
ING2	CellAge
IRF3	CellAge
IRF5	CellAge
IRF7	CellAge
ITPK1	CellAge
ITGB4	CellAge
ITPKB	CellAge
ITSN2	CellAge
KCNJ12	CellAge
KDM4A	CellAge
KDM5B	CellAge
KIAA1524	CellAge
KL	CellAge
KSR2	CellAge
LATS1	CellAge
LEO1	CellAge
LGALS3	CellAge
LIMA1	CellAge
LIMK1	CellAge
MAGEA2	CellAge
MAGOH	CellAge
MAD2L1	CellAge
MAGOHB	CellAge
MAP2K1	CellAge
MAP2K3	CellAge
MAP2K2	CellAge
MAP2K6	CellAge
MAP3K6	CellAge
MAP2K7	CellAge
MAP4K1	CellAge
MAP3K7	CellAge
MAPK12	CellAge
MAPKAPK5	CellAge
MARCHF5	CellAge
MAPK14	CellAge
MAST1	CellAge
MATK	CellAge
MCL1	CellAge
MDH1	CellAge
MCRS1	CellAge
MECP2	CellAge
MOB3A	CellAge
MMP9	CellAge
MORC3	CellAge
MORF4	CellAge
MXD4	CellAge
MVK	CellAge
MYC	CellAge
MYLK	CellAge
NADK	CellAge
NANOG	CellAge
NDRG1	CellAge
NEK1	CellAge
NEK4	CellAge
NEK6	CellAge
NFE2L2	CellAge
NINJ1	CellAge
NOTCH3	CellAge
NOX4	CellAge
NR2E1	CellAge
NTN4	CellAge
NUAK1	CellAge
OTX2	CellAge
P3H1	CellAge
PATZ1	CellAge
PAK4	CellAge
PBRM1	CellAge
PCGF2	CellAge
PDCD10	CellAge
PDIK1L	CellAge
PDZD2	CellAge
PDPK1	CellAge
PEBP1	CellAge
PEX19	CellAge
PIAS4	CellAge
PIK3R5	CellAge
PIK3C2A	CellAge
PIM1	CellAge
PLA2R1	CellAge
PKM	CellAge
PML	CellAge
PNPT1	CellAge
PMVK	CellAge
POT1	CellAge
POU5F1	CellAge
PPM1B	CellAge
PPM1D	CellAge
PRMT6	CellAge
PRKCH	CellAge
PRKCD	CellAge
PROX1	CellAge
PRPF19	CellAge
PSMB5	CellAge
PTRF	CellAge
PTTG1	CellAge
PSMD14	CellAge
RAD21	CellAge
RAF1	CellAge
RB1	CellAge
RBP2	CellAge
RBX1	CellAge
RNASEL	CellAge
RPS6KA6	CellAge
RSL1D1	CellAge
RUNX1	CellAge
RUVBL2	CellAge
SENP1	CellAge
SENP2	CellAge
SENP7	CellAge
SERPINE1	CellAge
SFN	CellAge
SIK1	CellAge
SGK1	CellAge
SIN3B	CellAge
SIRT1	CellAge
SIRT6	CellAge
SIX1	CellAge
SLC13A3	CellAge
SLC16A7	CellAge
SMARCA4	CellAge
SMG1	CellAge
SMARCB1	CellAge
SMURF2	CellAge
SNAI1	CellAge
SOCS1	CellAge
SOD1	CellAge
SORBS2	CellAge
SOX2	CellAge
SPIN1	CellAge
SOX5	CellAge
SP1	CellAge
SPOP	CellAge
SRC	CellAge
SREBF1	CellAge
SRSF1	CellAge
STAT5B	CellAge
STK32C	CellAge
STK40	CellAge
SUPT5H	CellAge
SYK	CellAge
TACC3	CellAge
TERC	CellAge
TBX2	CellAge
TERF2	CellAge
TERT	CellAge
TFAP4	CellAge
TFDP1	CellAge
TGFB1I1	CellAge
TLR3	CellAge
TMSB4X	CellAge
TNFSF13	CellAge
TNFSF15	CellAge
TOP1	CellAge
TP63	CellAge
TPR	CellAge
TP53	CellAge
TRIM28	CellAge
TRPM8	CellAge
TXN	CellAge
TXNIP	CellAge
UBTD1	CellAge
TYK2	CellAge
VENTX	CellAge
USP1	CellAge
VEGFA	CellAge
WNT16	CellAge
WNT2	CellAge
WRN	CellAge
WT1	CellAge
XAF1	CellAge
WWP1	CellAge
YAP1	CellAge
YPEL3	CellAge
ZFP36	CellAge
ZMAT3	CellAge
ZNF148	CellAge
GHR	GenAge
GHRH	GenAge
SHC1	GenAge
POU1F1	GenAge
PROP1	GenAge
TP53	GenAge
TERC	GenAge
TERT	GenAge
ATM	GenAge
PLAU	GenAge
ERCC2	GenAge
ERCC8	GenAge
WRN	GenAge
LMNA	GenAge
IGF1R	GenAge
TXN	GenAge
KL	GenAge
E2F1	GenAge
PTPN11	GenAge
NFKB2	GenAge
STAT5B	GenAge
STAT3	GenAge
STAT5A	GenAge
NRG1	GenAge
HDAC3	GenAge
GH1	GenAge
IL7R	GenAge
IGF1	GenAge
IGF2	GenAge
INS	GenAge
NGF	GenAge
IRS1	GenAge
PTPN1	GenAge
IRS2	GenAge
AKT1	GenAge
PIK3CB	GenAge
NGFR	GenAge
HRAS	GenAge
MYC	GenAge
EGFR	GenAge
ERBB2	GenAge
INSR	GenAge
NCOR1	GenAge
NBN	GenAge
JUND	GenAge
IL2	GenAge
PDGFB	GenAge
EGF	GenAge
IL2RG	GenAge
FOS	GenAge
PDGFRB	GenAge
EPOR	GenAge
SST	GenAge
PRKCD	GenAge
PPARA	GenAge
RET	GenAge
PLCG2	GenAge
PEX5	GenAge
TCF3	GenAge
PARP1	GenAge
BRCA1	GenAge
PIN1	GenAge
PTEN	GenAge
CREBBP	GenAge
HIF1A	GenAge
UBB	GenAge
RPA1	GenAge
BLM	GenAge
BCL2	GenAge
S100B	GenAge
VCP	GenAge
POLG	GenAge
IGFBP3	GenAge
HSP90AA1	GenAge
NR3C1	GenAge
EGR1	GenAge
VEGFA	GenAge
ABL1	GenAge
BRCA2	GenAge
TOP2A	GenAge
TOP2B	GenAge
NFKB1	GenAge
TOP1	GenAge
RAD51	GenAge
UBE2I	GenAge
TNF	GenAge
PDPK1	GenAge
CEBPA	GenAge
CEBPB	GenAge
MXI1	GenAge
TGFB1	GenAge
ERCC6	GenAge
STK11	GenAge
EP300	GenAge
APTX	GenAge
PML	GenAge
GSK3B	GenAge
HTT	GenAge
PRKCA	GenAge
SSTR3	GenAge
HELLS	GenAge
APOC3	GenAge
EEF2	GenAge
ERCC3	GenAge
TERF1	GenAge
PRKDC	GenAge
CAT	GenAge
ERCC5	GenAge
AR	GenAge
GTF2H2	GenAge
XRCC5	GenAge
PCNA	GenAge
FEN1	GenAge
FAS	GenAge
TERF2	GenAge
XRCC6	GenAge
POLD1	GenAge
BAX	GenAge
RB1	GenAge
EMD	GenAge
GRB2	GenAge
FOXO3	GenAge
FOXO1	GenAge
HSF1	GenAge
XPA	GenAge
MSRA	GenAge
RECQL4	GenAge
SOD2	GenAge
SOD1	GenAge
FOXM1	GenAge
COQ7	GenAge
CACNA1A	GenAge
LRP2	GenAge
AIFM1	GenAge
UCHL1	GenAge
APP	GenAge
APOE	GenAge
A2M	GenAge
SNCG	GenAge
PRDX1	GenAge
PON1	GenAge
RELA	GenAge
IL6	GenAge
RGN	GenAge
ATP5O	GenAge
RAD52	GenAge
TOP3B	GenAge
ERCC1	GenAge
SIRT1	GenAge
HDAC1	GenAge
HSPA9	GenAge
GPX1	GenAge
GSR	GenAge
GSS	GenAge
GSTA4	GenAge
GSTP1	GenAge
MT-CO1	GenAge
HSPD1	GenAge
HSPA1A	GenAge
HSPA1B	GenAge
PCMT1	GenAge
MAPK8	GenAge
YWHAZ	GenAge
PTK2B	GenAge
PTK2	GenAge
IL7	GenAge
MAPK14	GenAge
FGFR1	GenAge
SP1	GenAge
FLT1	GenAge
JUN	GenAge
MED1	GenAge
MAPK9	GenAge
MAPK3	GenAge
HMGB1	GenAge
CCNA2	GenAge
HMGB2	GenAge
MAP3K5	GenAge
TAF1	GenAge
LMNB1	GenAge
SDHC	GenAge
FOXO4	GenAge
HESX1	GenAge
PIK3R1	GenAge
BSCL2	GenAge
AGPAT2	GenAge
BMI1	GenAge
EEF1A1	GenAge
TFAP2A	GenAge
BDNF	GenAge
CREB1	GenAge
ATF2	GenAge
TBP	GenAge
APEX1	GenAge
HBP1	GenAge
BUB1B	GenAge
PTGS2	GenAge
HSPA8	GenAge
SIN3A	GenAge
CDK1	GenAge
TFDP1	GenAge
DDIT3	GenAge
POLA1	GenAge
MAPT	GenAge
CTGF	GenAge
HDAC2	GenAge
MAX	GenAge
MXD1	GenAge
MDM2	GenAge
SUMO1	GenAge
H2AFX	GenAge
HOXB7	GenAge
HOXC4	GenAge
JAK2	GenAge
ESR1	GenAge
LEP	GenAge
LEPR	GenAge
NFKBIA	GenAge
CLU	GenAge
MTOR	GenAge
GHRHR	GenAge
CTNNB1	GenAge
PSEN1	GenAge
DLL3	GenAge
CDKN2A	GenAge
PPP1CA	GenAge
DBN1	GenAge
NOG	GenAge
ELN	GenAge
ATR	GenAge
UCP3	GenAge
ZMPSTE24	GenAge
TP63	GenAge
UCP2	GenAge
POLB	GenAge
GCLC	GenAge
GCLM	GenAge
SIRT6	GenAge
BUB3	GenAge
RAE1	GenAge
PMCH	GenAge
MLH1	GenAge
CSNK1E	GenAge
STUB1	GenAge
PPM1D	GenAge
CHEK2	GenAge
PCK1	GenAge
ARHGAP1	GenAge
CDC42	GenAge
ARNTL	GenAge
CLOCK	GenAge
HIC1	GenAge
PAPPA	GenAge
ADCY5	GenAge
PPARGC1A	GenAge
GPX4	GenAge
UCP1	GenAge
FGF23	GenAge
EFEMP1	GenAge
ERCC4	GenAge
CETP	GenAge
PPARG	GenAge
AGTR1	GenAge
CISD2	GenAge
EEF1E1	GenAge
EPS8	GenAge
KCNA3	GenAge
SIRT7	GenAge
SLC13A1	GenAge
SOCS2	GenAge
TPP2	GenAge
TP53BP1	GenAge
SIRT3	GenAge
NCOR2	GenAge
SUN1	GenAge
BAK1	GenAge
IGFBP2	GenAge
PYCR1	GenAge
TP73	GenAge
CNR1	GenAge
NFE2L2	GenAge
CDKN1A	GenAge
PDGFRA	GenAge
PIK3CA	GenAge
C1QA	GenAge
CDKN2B	GenAge
EIF5A2	GenAge
MIF	GenAge
DGAT1	GenAge
MT1E	GenAge
FGF21	GenAge
HTRA2	GenAge
GSK3A	GenAge
NUDT1	GenAge
IKBKB	GenAge
SQSTM1	GenAge
CDK7	GenAge
GRN	GenAge
SERPINE1	GenAge
SPRTN	GenAge
RICTOR	GenAge
CTF1	GenAge
TRAP1	GenAge
TRPV1	GenAge
NFE2L1	GenAge
IFNB1	GenAge
GDF11	GenAge

## Sheet: Table S2
Supplementary Table S2. The 102 age-related marker genes associated with overall survival (OS) in LUAD patients in the TCGA cohort
Gene symbol	P value	HR (95% CI for HR)
A2M	0.015	1 (1-1)
ASPH	0.02	1 (1-1)
AURKA	0.0025	1 (1-1)
AXL	0.0059	1 (1-1)
BAK1	0.0086	1 (1-1)
BDNF	0.0061	1.1 (1-1.2)
BLM	0.00054	1 (1-1.1)
BRCA2	8.7e-05	1.2 (1.1-1.2)
BUB1B	0.00092	1 (1-1)
BUB3	0.002	1 (1-1)
CBX7	0.0048	0.95 (0.92-0.98)
CCNA2	0.0025	1 (1-1)
CDK1	0.0036	1 (1-1)
CDK7	0.029	1 (1-1)
CDKN1C	0.0047	1 (1-1)
CEBPB	0.004	1 (1-1)
CHEK1	0.00091	1 (1-1)
CSNK1E	3.6e-05	1 (1-1)
DBN1	0.016	1 (1-1)
DEK	0.039	1 (1-1)
EEF1E1	0.00027	1.1 (1-1.1)
ERCC1	0.028	1 (1-1)
ERRFI1	0.0031	1 (1-1)
ETS2	0.016	1 (1-1)
FBXO31	0.043	0.96 (0.92-1)
FEN1	0.0042	1 (1-1)
FOXM1	0.00099	1 (1-1)
FXR1	0.0047	1 (1-1)
GAPDH	1.9e-05	1 (1-1)
GATA4	0.0025	1.1 (1-1.2)
GCLC	0.037	1 (1-1)
GHR	0.02	0.72 (0.55-0.95)
GHRHR	9e-05	1.5 (1.2-1.8)
GSK3A	0.00045	1 (1-1.1)
GSS	0.0098	1 (1-1)
HDAC2	0.02	1 (1-1)
HDAC4	0.00095	1 (1-1)
HELLS	0.016	1 (1-1.1)
HIF1A	0.014	1 (1-1)
HJURP	0.0016	1 (1-1)
HMGB1	0.025	1 (1-1)
HSP90AA1	0.0045	1 (1-1)
HSPA9	0.0018	1 (1-1)
HSPD1	0.0016	1 (1-1)
IGF1R	0.031	1 (1-1)
IGFBP3	0.00017	1 (1-1)
IL1A	1.6e-07	1 (1-1.1)
ING2	0.015	1 (1-1.1)
IRS2	0.045	1 (1-1)
ITGB4	0.02	1 (1-1)
LEO1	0.01	1 (1-1)
LMNB1	0.0012	1 (1-1)
MAD2L1	0.036	1 (1-1)
MAGOHB	0.00041	1.1 (1-1.1)
MAP2K1	0.0018	1 (1-1)
MAP2K3	0.018	1 (1-1)
MCRS1	0.0016	1 (1-1)
MDH1	0.031	1 (1-1)
MXD1	0.0012	1 (1-1)
MYC	0.048	1 (1-1)
NANOG	0.028	3.3 (1.1-9.7)
NBN	0.0072	1 (1-1)
NFKB2	0.0038	1 (1-1)
NOG	0.039	1 (1-1.1)
NUDT1	0.00083	1 (1-1)
PARP1	0.0055	1 (1-1)
PCK1	0.0024	1 (1-1)
PDGFB	0.026	1 (1-1)
PDIK1L	0.042	0.97 (0.95-1)
PKM	0.00018	1 (1-1)
POU1F1	0.00011	2.3 (1.5-3.4)
PRKCD	0.021	0.99 (0.99-1)
PRKDC	0.0015	1 (1-1)
PSEN1	0.00073	1 (1-1)
PSMB5	0.00036	1 (1-1)
PSMD14	0.006	1 (1-1)
PTTG1	0.00022	1 (1-1)
RAD51	0.00066	1 (1-1.1)
RUVBL2	0.0075	1 (1-1)
SENP1	0.011	1 (1-1.1)
SENP2	0.03	1 (1-1)
SERPINE1	0.00017	1 (1-1)
SFN	0.03	1 (1-1)
SHC1	0.0039	1 (1-1)
SIK1	0.046	1 (1-1.1)
SNAI1	0.029	1 (1-1)
SOD1	0.016	1 (1-1)
SOD2	0.018	1 (1-1)
SPRTN	0.0078	1.1 (1-1.1)
SRSF1	0.011	1 (1-1)
TACC3	0.00082	1 (1-1)
TERT	0.034	1.1 (1-1.2)
TFAP2A	0.015	1 (1-1)
TFDP1	0.018	1 (1-1)
TPR	0.021	1 (1-1)
TRIM28	0.0035	1 (1-1)
TXN	0.044	1 (1-1)
VCP	0.037	1 (1-1)
WWP1	0.031	1 (1-1)
XRCC5	0.00034	1 (1-1)
XRCC6	0.00054	1 (1-1)
YWHAZ	0.00024	1 (1-1)

## Sheet: Table S3
Supplementary Table S3. List of marker genes for T/NK, B, and myeloid cells.
Marker genes	Cell type
CD3D	T/NK cells
CD3E	T/NK cells
CD4	T/NK cells
CD40LG	T/NK cells
CD8A	T/NK cells
CD8B	T/NK cells
LEF1	T/NK cells
TCF7	T/NK cells
CCR7	T/NK cells
CD55	T/NK cells
KLF2	T/NK cells
IL7R	T/NK cells
ANXA1	T/NK cells
FOS	T/NK cells
JUN	T/NK cells
FOXP3	T/NK cells
SAT1	T/NK cells
IL2RA	T/NK cells
CTLA4	T/NK cells
TNFRSF18	T/NK cells
PDCD1	T/NK cells
CXCL13	T/NK cells
TOB1	T/NK cells
GZMK	T/NK cells
EOMES	T/NK cells
ITM2C	T/NK cells
GZMH	T/NK cells
GZMB	T/NK cells
LAG3	T/NK cells
CCL4L2	T/NK cells
CCL5	T/NK cells
CX3CR1	T/NK cells
FCGR3A	T/NK cells
FGFBP2	T/NK cells
TYROBP	T/NK cells
GNLY	T/NK cells
KLRD1	T/NK cells
AREG	T/NK cells
XCL1	T/NK cells
KLRC1	T/NK cells
GATA2	Myeloid cells
TPSB2	Myeloid cells
MS4A2	Myeloid cells
CPA3	Myeloid cells
G0S2	Myeloid cells
S100A9	Myeloid cells
ADGRG3	Myeloid cells
CMTM2	Myeloid cells
CD68	Myeloid cells
MARCO	Myeloid cells
FABP4	Myeloid cells
CCL3L1	Myeloid cells
CLEC9A	Myeloid cells
XCR1	Myeloid cells
FCER1A	Myeloid cells
S100B	Myeloid cells
TXN	Myeloid cells
LAMP3	Myeloid cells
FCN1	Myeloid cells
MTSS1	Myeloid cells
CD300E	Myeloid cells
MKI67	Myeloid cells
TOP2A	Myeloid cells
MS4A1	B cells
CD19	B cells
SELL	B cells
BANK1	B cells
IL4R	B cells
FCER2	B cells
TCL1A	B cells
BACH2	B cells
CD27	B cells
CD38	B cells
JCHAIN	B cells
MZB1	B cells
SDC1	B cells
TNFRSF17	B cells
IGHM	B cells
IGHD	B cells
IGHG1	B cells
IGHG2	B cells
IGHG3	B cells
IGHG4	B cells
IGHA1	B cells
IGHA2	B cells
MKI67	B cells
TUBB	B cells
STMN1	B cells
TYMS	B cells
BAG3	B cells
HSPA6	B cells
HSPB1	B cells

## Sheet: Table S4
Supplementary Table S4. The P values, mean+-SD, median (range) for box plots in this study.
	ID	P value	HAS (mean ± SD)	LAS (mean ± SD)	HAS (median, IQR)	LAS (median, IQR)
Figure 2C	TMB	6.45041e-05	3.6886 ± 3.4251	2.4616 ± 2.6321	2.66 (IQR: 0.04 , 11.985)	1.58 (IQR: 0.02 , 6.9)
Figure 3D	StromalScore	0.000488806	59.2978 ± 702.3265	285.3885 ± 642.8851	87.7098 (IQR: -1829.643 , 1707.5334)	330.5138 (IQR: -1488.7817 , 1901.3935)
	ImmuneScore	5.37888e-08	1166.4645 ± 765.1566	1584.9217 ± 737.8915	1206.4714 (IQR: -873.0921 , 2777.0269)	1627.7938 (IQR: -234.8317 , 3042.6595)
	ESTIMATEScore	7.10592e-07	1225.7623 ± 1349.108	1870.3102 ± 1290.8019	1324.8638 (IQR: -2202.7773 , 3992.068)	1934.2374 (IQR: -1300.854 , 4613.9139)
Figure 3E	GEP score	0.000852384	-0.2582 ± 0.357	-0.1435 ± 0.3392	-0.2207 (IQR: -1.0295 , 0.5571)	-0.1305 (IQR: -1.0415 , 0.5926)
Figure 3F	Angiogenesis	0.647248	0.2987 ± 0.052	0.2952 ± 0.0544	0.3 (IQR: 0.1635 , 0.4454)	0.2955 (IQR: 0.1601 , 0.4334)
	Matrix	0.00179248	0.4203 ± 0.0417	0.4073 ± 0.0408	0.4237 (IQR: 0.2997 , 0.5011)	0.4113 (IQR: 0.3114 , 0.4761)
	Matrix remodeling	3.27422e-07	0.345 ± 0.0809	0.2988 ± 0.0922	0.3524 (IQR: 0.1036 , 0.5183)	0.299 (IQR: 0.0337 , 0.4727)
	Tumor proliferation rate	9.09255e-28	0.3818 ± 0.0657	0.2964 ± 0.0754	0.392 (IQR: 0.2161 , 0.4982)	0.3012 (IQR: 0.118 , 0.4387)
Figure 3G	APC co inhibition	0.971633	0.2653 ± 0.0915	0.2637 ± 0.0783	0.2671 (IQR: 0.0163 , 0.4661)	0.2669 (IQR: 0.0808 , 0.4417)
	APC co stimulation	0.00733906	0.1137 ± 0.0566	0.1289 ± 0.0503	0.1163 (IQR: -0.0361 , 0.2402)	0.1372 (IQR: -0.0093 , 0.2366)
	CCR	0.00227108	0.1632 ± 0.0387	0.1746 ± 0.0346	0.1647 (IQR: 0.0631 , 0.2448)	0.1787 (IQR: 0.0854 , 0.2429)
	Check-point	0.002122	0.1286 ± 0.0603	0.1472 ± 0.0547	0.1325 (IQR: -0.0337 , 0.2604)	0.1494 (IQR: 3e-04 , 0.2684)
	Cytolytic activity	0.00128051	0.3127 ± 0.1085	0.3463 ± 0.0971	0.3163 (IQR: 0.0116 , 0.5151)	0.3595 (IQR: 0.043 , 0.5229)
	HLA	4.38471e-07	0.4078 ± 0.05	0.4295 ± 0.037	0.4198 (IQR: 0.3087 , 0.4857)	0.4407 (IQR: 0.3544 , 0.4892)
	Inflammation-promoting	0.0363188	0.2246 ± 0.086	0.2422 ± 0.0795	0.2294 (IQR: -0.0162 , 0.3902)	0.2492 (IQR: 0.0069 , 0.3902)
	MHC class I	0.239667	0.5165 ± 0.0184	0.5157 ± 0.0163	0.5205 (IQR: 0.4768 , 0.5399)	0.5188 (IQR: 0.4771 , 0.5381)
	Parainflammation	0.70785	0.3543 ± 0.041	0.357 ± 0.0371	0.3621 (IQR: 0.2505 , 0.4199)	0.3603 (IQR: 0.2631 , 0.4211)
	T cell co-inhibition	0.00934976	0.1204 ± 0.0866	0.1412 ± 0.0777	0.1239 (IQR: -0.1049 , 0.3103)	0.146 (IQR: -0.0493 , 0.3127)
	T cell co-stimulation	2.37572e-06	0.1182 ± 0.0732	0.1526 ± 0.0709	0.1266 (IQR: -0.087 , 0.2844)	0.158 (IQR: -0.0495 , 0.325)
	Type I IFN Reponse	0.950458	0.3064 ± 0.0671	0.308 ± 0.0561	0.3116 (IQR: 0.123 , 0.4553)	0.3106 (IQR: 0.1533 , 0.4386)
	Type II IFN Reponse	1.50547e-13	0.16 ± 0.0546	0.1999 ± 0.0579	0.1669 (IQR: 0.0154 , 0.2913)	0.2076 (IQR: 0.0698 , 0.3177)
Figure 3H	NK cells	0.295148	0.0016 ± 0.0069	8e-04 ± 0.0041	0 (IQR: 0 , 0)	0 (IQR: 0 , 0)
	NKT	0.0869742	0.06 ± 0.0462	0.0669 ± 0.0468	0.0562 (IQR: 0 , 0.188)	0.0651 (IQR: 0 , 0.209)
	CD8+ Tem	0.0653096	0.0082 ± 0.0206	0.0098 ± 0.0241	0 (IQR: 0 , 0)	0 (IQR: 0 , 0.0099)
	CD8+ Tcm	0.000106922	0.0253 ± 0.0404	0.0457 ± 0.059	0.0054 (IQR: 0 , 0.0841)	0.021 (IQR: 0 , 0.1691)
	CD8+ naive T-cells	0.807352	0.0041 ± 0.007	0.0041 ± 0.0075	0 (IQR: 0 , 0.0139)	1e-04 (IQR: 0 , 0.0126)
	CD8+ T-cells	2.2228e-06	0.0201 ± 0.0322	0.0399 ± 0.0477	0.0025 (IQR: 0 , 0.0704)	0.0205 (IQR: 0 , 0.1731)
	Tgd cells	0.579295	8e-04 ± 0.0035	0.002 ± 0.0058	0 (IQR: 0 , 0)	0 (IQR: 0 , 0)
	Tregs	0.0795926	0.0122 ± 0.0202	0.0171 ± 0.0257	2e-04 (IQR: 0 , 0.0391)	0.0038 (IQR: 0 , 0.0674)
	Th2 cells	7.42138e-15	0.1758 ± 0.138	0.0874 ± 0.1054	0.1458 (IQR: 0 , 0.5155)	0.0554 (IQR: 0 , 0.2648)
	Th1 cells	1.18397e-05	0.0385 ± 0.0417	0.0232 ± 0.0337	0.0242 (IQR: 0 , 0.1398)	0.01 (IQR: 0 , 0.0793)
	CD4+ Tem	6.56471e-05	0.0189 ± 0.0263	0.0307 ± 0.0327	0.0026 (IQR: 0 , 0.0841)	0.0203 (IQR: 0 , 0.1254)
	CD4+ Tcm	1.80625e-06	0.0082 ± 0.0146	0.0184 ± 0.022	0 (IQR: 0 , 0.0276)	0.0082 (IQR: 0 , 0.0828)
	CD4+ naive T-cells	1.06933e-05	0.0058 ± 0.0143	0.0171 ± 0.0279	0 (IQR: 0 , 0.0095)	0.002 (IQR: 0 , 0.0614)
	CD4+ memory T-cells	0.260738	0.0075 ± 0.0126	0.0138 ± 0.0234	4e-04 (IQR: 0 , 0.0291)	3e-04 (IQR: 0 , 0.0489)
	CD4+ T-cells	0.0415196	0.0015 ± 0.0061	0.0043 ± 0.0108	0 (IQR: 0 , 0)	0 (IQR: 0 , 0)
	pro B-cells	0.0124434	0.014 ± 0.0186	0.0126 ± 0.0243	0.0024 (IQR: 0 , 0.0576)	0 (IQR: 0 , 0.035)
	Plasma cells	1.37223e-11	0.0213 ± 0.0176	0.0391 ± 0.0294	0.0168 (IQR: 0 , 0.0604)	0.0333 (IQR: 0 , 0.1163)
	naive B-cells	0.120497	8e-04 ± 0.0029	0.0035 ± 0.0098	0 (IQR: 0 , 0)	0 (IQR: 0 , 0)
	Memory B-cells	4.40274e-08	0.0119 ± 0.0241	0.037 ± 0.0534	0 (IQR: 0 , 0.0314)	0.0162 (IQR: 0 , 0.1288)
	Class-switched memory B-cells	8.50315e-10	0.0188 ± 0.0199	0.0392 ± 0.0368	0.0151 (IQR: 0 , 0.0688)	0.0332 (IQR: 0 , 0.1355)
	B-cells	5.69397e-10	0.0531 ± 0.0637	0.1236 ± 0.1266	0.0351 (IQR: 0 , 0.1875)	0.0932 (IQR: 0 , 0.4115)
Figure 3I	pDC	0.781379	0.0204 ± 0.0286	0.0212 ± 0.0321	0.005 (IQR: 0 , 0.0831)	0.0012 (IQR: 0 , 0.0811)
	Neutrophils	0.84575	9e-04 ± 0.0023	0.0012 ± 0.0036	0 (IQR: 0 , 8e-04)	0 (IQR: 0 , 3e-04)
	Monocytes	0.665004	0.0373 ± 0.0409	0.0399 ± 0.0452	0.0228 (IQR: 0 , 0.147)	0.0256 (IQR: 0 , 0.156)
	Mast cells	1.34613e-05	0.007 ± 0.0067	0.0117 ± 0.0106	0.0054 (IQR: 0 , 0.0238)	0.01 (IQR: 0 , 0.0406)
	Macrophages M2	3.7963e-08	0.0276 ± 0.0247	0.0475 ± 0.0423	0.0212 (IQR: 0 , 0.0864)	0.0374 (IQR: 0 , 0.1318)
	Macrophages M1	0.755464	0.0451 ± 0.0307	0.0448 ± 0.0323	0.0402 (IQR: 0 , 0.1253)	0.0374 (IQR: 0 , 0.1289)
	Macrophages	0.0466141	0.057 ± 0.0433	0.0687 ± 0.0535	0.0513 (IQR: 0 , 0.175)	0.0588 (IQR: 0 , 0.2078)
	iDC	2.93968e-05	0.3593 ± 0.2911	0.4782 ± 0.3192	0.2904 (IQR: 0 , 1.118)	0.4433 (IQR: 0 , 1.3296)
	Eosinophils	2.9005e-06	0.0041 ± 0.0058	0.0081 ± 0.0099	0.0015 (IQR: 0 , 0.0152)	0.0058 (IQR: 0 , 0.0302)
	DC	1.46385e-07	0.0468 ± 0.0473	0.0697 ± 0.0523	0.0336 (IQR: 0 , 0.1375)	0.0591 (IQR: 0 , 0.218)
	cDC	1.09298e-07	0.1539 ± 0.1815	0.2409 ± 0.2132	0.0802 (IQR: 0 , 0.5292)	0.1685 (IQR: 0 , 0.7709)
	Basophils	0.637548	0.056 ± 0.0547	0.0576 ± 0.066	0.046 (IQR: 0 , 0.2183)	0.0433 (IQR: 0 , 0.1932)
	aDC	0.000118762	0.2257 ± 0.1307	0.2715 ± 0.121	0.2185 (IQR: 0 , 0.6102)	0.2759 (IQR: 0 , 0.5378)
Figure 3J	Alkaliptosis	0.0321471	0.4717 ± 0.0599	0.4603 ± 0.0555	0.4739 (IQR: 0.316 , 0.5915)	0.4536 (IQR: 0.3256 , 0.5756)
	Apoptosis	0.637172	0.4628 ± 0.0112	0.4623 ± 0.0115	0.4645 (IQR: 0.4328 , 0.4866)	0.4642 (IQR: 0.4275 , 0.4827)
	Autophagy	0.000288796	0.46 ± 0.0111	0.4639 ± 0.0113	0.4608 (IQR: 0.43 , 0.4844)	0.4643 (IQR: 0.4347 , 0.4916)
	Cuproptosis	0.00306798	0.3954 ± 0.0312	0.3866 ± 0.0297	0.3971 (IQR: 0.3149 , 0.4697)	0.3857 (IQR: 0.3161 , 0.4601)
	Entotic cell death	0.135815	0.5679 ± 0.0235	0.5697 ± 0.0258	0.57 (IQR: 0.5105 , 0.6269)	0.575 (IQR: 0.5108 , 0.6258)
	Ferroptosis	0.246609	0.5322 ± 0.0234	0.5299 ± 0.0182	0.5309 (IQR: 0.4669 , 0.5851)	0.5291 (IQR: 0.4796 , 0.5762)
	Lysosome-dependent cell death	1.28236e-08	0.4687 ± 0.0192	0.4801 ± 0.0192	0.4701 (IQR: 0.4156 , 0.5101)	0.4817 (IQR: 0.431 , 0.5294)
	Necroptosis	0.0202573	0.501 ± 0.0251	0.5067 ± 0.0215	0.5029 (IQR: 0.4299 , 0.5696)	0.508 (IQR: 0.4549 , 0.551)
	Netotic cell death	0.677288	-0.1172 ± 0.0961	-0.115 ± 0.108	-0.1158 (IQR: -0.3658 , 0.1196)	-0.1111 (IQR: -0.3731 , 0.1774)
	Oxeiptosis	0.0051624	0.376 ± 0.0368	0.3675 ± 0.0352	0.374 (IQR: 0.2757 , 0.4727)	0.3651 (IQR: 0.2835 , 0.4479)
	Parthanatos	0.0258441	0.3918 ± 0.0337	0.3984 ± 0.0296	0.3922 (IQR: 0.3154 , 0.4737)	0.3962 (IQR: 0.3241 , 0.4708)
	Pyroptosis	0.741841	0.3878 ± 0.0398	0.3873 ± 0.0345	0.391 (IQR: 0.2672 , 0.4737)	0.3891 (IQR: 0.2915 , 0.4613)
Figure 4A	Aging relate risk score	0.015873	0.4464 ± 0.0145	0.4123 ± 0.0111	0.4496 (IQR: 0.4304 , 0.463)	0.4147 (IQR: 0.3969 , 0.4228)
Figure 5C	T07	3.3302e-05	0.3278 ± 0.1222	0.316 ± 0.1196	0.3021 (IQR: 0.0256 , 0.6389)	0.3005 (IQR: 0.047 , 0.6332)
	T05	2.4681e-07	0.354 ± 0.1249	0.3285 ± 0.1179	0.3352 (IQR: 0.0448 , 0.7298)	0.3032 (IQR: 0.0583 , 0.5992)
	B04	0.254096	0.2836 ± 0.1669	0.2698 ± 0.1665	0.2635 (IQR: 0.02 , 0.7658)	0.2185 (IQR: 0.0348 , 0.7905)
	M02	0.00973607	0.2189 ± 0.1094	0.1945 ± 0.099	0.2097 (IQR: 0.0607 , 0.5852)	0.1999 (IQR: 0.0658 , 0.49)
	End	1.38263e-18	0.3485 ± 0.1855	0.2813 ± 0.1681	0.3332 (IQR: 0.0179 , 0.8417)	0.2597 (IQR: 0.0129 , 0.7394)
	Fib	1.94036e-08	0.3954 ± 0.176	0.3498 ± 0.1691	0.3971 (IQR: 0.0273 , 0.9127)	0.3213 (IQR: 0.0275 , 0.7894)
	normal	2.5304e-13	0.3176 ± 0.1745	0.3644 ± 0.1848	0.2935 (IQR: -0.0035 , 0.8158)	0.3631 (IQR: -0.0038 , 0.8235)
	tumor	2.76883e-29	0.3742 ± 0.1747	0.4399 ± 0.2126	0.3642 (IQR: -0.0179 , 0.8518)	0.4284 (IQR: 0.0243 , 0.9821)
	B01	1.27475e-06	0.2319 ± 0.1321	0.2796 ± 0.1385	0.2041 (IQR: 0.0403 , 0.5466)	0.2778 (IQR: 0.0397 , 0.6341)
	B02	5.83243e-43	0.287 ± 0.1364	0.342 ± 0.1364	0.2903 (IQR: 0.0398 , 0.6098)	0.3265 (IQR: 0.0306 , 0.747)
	M05	0.000128031	0.4119 ± 0.1458	0.486 ± 0.1522	0.4308 (IQR: 0.0673 , 0.7044)	0.4802 (IQR: 0.1797 , 0.8222)
	M06	3.26876e-14	0.3586 ± 0.1635	0.4102 ± 0.171	0.33 (IQR: 0.0461 , 0.8661)	0.4209 (IQR: 0.0537 , 0.9003)
Supplementary Figure 1	BRCA2	4.24081e-21	2.9054 ± 1.9402	1.5305 ± 0.8186	2.375 (IQR: 0.391 , 7.2811)	1.3907 (IQR: 0.2013 , 3.1661)
	CSNK1E	5.46074e-20	41.2725 ± 20.142	27.1885 ± 9.1371	38.4122 (IQR: 5.8872 , 78.9864)	26.7728 (IQR: 4.0011 , 51.7485)
	EEF1E1	4.9499e-16	11.5871 ± 6.2387	7.4612 ± 2.8415	10.3794 (IQR: 3.0929 , 25.5874)	6.8989 (IQR: 2.1894 , 15.5197)
	GAPDH	2.86475e-47	2357.9003 ± 1167.9056	1066.0172 ± 400.1411	2053.3172 (IQR: 677.9642 , 4730.9268)	992.9656 (IQR: 331.1024 , 2134.0154)
	IGFBP3	9.12535e-09	349.4255 ± 409.415	175.6442 ± 163.1883	216.486 (IQR: 25.6235 , 920.5751)	135.2711 (IQR: 7.2093 , 477.934)
	IL1A	1.40334e-07	4.7647 ± 12.2653	1.0577 ± 1.1034	1.2728 (IQR: 0.023 , 9.4805)	0.7099 (IQR: 0 , 3.3173)
	PSEN1	1.74331e-10	36.5029 ± 11.8727	29.2969 ± 9.5628	34.6096 (IQR: 14.761 , 67.0983)	29.2503 (IQR: 9.4557 , 53.7934)
	XRCC5	3.55904e-20	223.1838 ± 81.5203	160.0163 ± 51.3168	203.58 (IQR: 100.4095 , 378.0143)	150.5089 (IQR: 56.6284 , 285.1524)
	XRCC6	1.17674e-16	384.1731 ± 132.2197	287.4588 ± 99.7442	364.5614 (IQR: 178.2756 , 665.6201)	275.4347 (IQR: 97.287 , 519.6046)
	YWHAZ	2.47668e-21	462.5284 ± 203.7663	305.8371 ± 120.184	421.7344 (IQR: 80.6323 , 893.3068)	299.6411 (IQR: 107.5549 , 604.3843)

## Sheet: Table S5
Supplementary Table S5. Fisher's exact test results for the top 20 genes shown in Fig. 2B.
Gene symbol	HAS group mutant	HAS group widetype	LAS group mutant	LAS group widetype	Fisher's Exact Test (P value)
TP53	76	127	49	146	0.00548993
TTN	62	141	40	155	0.0145758
MUC16	57	146	45	150	0.152021
CSMD3	52	151	34	161	0.0311436
RYR2	46	157	39	156	0.299998
LRP1B	46	157	33	162	0.0951417
ZFHX4	43	160	19	176	0.00119319
KRAS	39	164	36	159	0.475062
USH2A	39	164	30	165	0.190656
SPTA1	38	165	24	171	0.0517002
FLG	35	168	23	172	0.0808455
XIRP2	33	170	20	175	0.0528501
RYR3	33	170	19	176	0.0371503
FAT3	32	171	19	176	0.0493683
CSMD2	30	173	10	185	0.00100778
MUC17	29	174	20	175	0.142156
SI	29	174	15	180	0.0257302
LRRC7	29	174	11	184	0.00309736
PAPPA2	29	174	8	187	0.000330903
COL11A1	28	175	18	177	0.102426

## Sheet: Table S6
Supplementary Table S6. Fisher's exact test results for differences in cell occupancy for each subgroup.
	Cell type	HAS group cells	LAS group cells	Fisher's Exact Test (P value)	HAS odds ratio (95% CI)	LAS odds ratio (95% CI)
Figure 4F	T/NK	27208	17128	0.0946211	0.98 (0.95, 1)	1.02 (1, 1.05)
	M	16730	11015	4.45864e-08	0.92 (0.9, 0.95)	1.08 (1.05, 1.11)
	B	7328	3080	1.28214e-86	1.55 (1.48, 1.62)	0.65 (0.62, 0.68)
	End	805	2179	0	0.22 (0.2, 0.24)	4.56 (4.2, 4.95)
	Fib	1128	746	0.195229	0.94 (0.85, 1.03)	1.06 (0.97, 1.17)
	normal	1986	1257	0.620058	0.98 (0.91, 1.06)	1.02 (0.95, 1.09)
	tumor	5080	2077	6.43884e-66	1.57 (1.49, 1.66)	0.64 (0.6, 0.67)
Figure 4G	T01	7290	2881	1.52949e-134	1.81 (1.72, 1.9)	0.55 (0.53, 0.58)
	T02	4916	2408	6.34108e-29	1.35 (1.28, 1.42)	0.74 (0.7, 0.78)
	T03	2503	1148	4.5524e-21	1.41 (1.31, 1.52)	0.71 (0.66, 0.76)
	T04	1306	738	0.0165912	1.12 (1.02, 1.23)	0.89 (0.81, 0.98)
	T05	1553	1287	6.41651e-14	0.75 (0.69, 0.81)	1.34 (1.24, 1.45)
	T06	99	347	2.34669e-64	0.18 (0.14, 0.22)	5.66 (4.51, 7.16)
	T07	4692	3367	1.68168e-10	0.85 (0.81, 0.89)	1.17 (1.12, 1.23)
	T08	2208	1874	2.94245e-23	0.72 (0.67, 0.77)	1.39 (1.3, 1.48)
	T09	2083	2383	4.2892e-98	0.51 (0.48, 0.55)	1.95 (1.83, 2.08)
	T10	558	695	2.65171e-34	0.5 (0.44, 0.56)	2.02 (1.8, 2.27)
Figure 4H	B01	948	339	0.00614319	1.2 (1.05, 1.37)	0.83 (0.73, 0.95)
	B02	5559	1885	4.93651e-50	1.99 (1.82, 2.18)	0.5 (0.46, 0.55)
	B03	358	325	1.32585e-24	0.44 (0.37, 0.51)	2.3 (1.96, 2.69)
	B04	384	433	3.51467e-48	0.34 (0.29, 0.39)	2.96 (2.55, 3.43)
	B05	79	98	7.23631e-13	0.33 (0.24, 0.45)	3.02 (2.21, 4.12)
Figure 4I	M01	3005	4155	7.43505e-292	0.36 (0.34, 0.38)	2.77 (2.62, 2.92)
	M02	1637	223	4.83644e-164	5.25 (4.55, 6.08)	0.19 (0.16, 0.22)
	M03	5061	2937	1.03088e-10	1.19 (1.13, 1.26)	0.84 (0.79, 0.88)
	M04	2752	1783	0.572689	1.02 (0.95, 1.09)	0.98 (0.92, 1.05)
	M05	161	115	0.49732	0.92 (0.72, 1.18)	1.09 (0.85, 1.39)
	M06	2281	788	1.08352e-66	2.05 (1.88, 2.23)	0.49 (0.45, 0.53)
	M07	304	82	9.6065e-15	2.47 (1.93, 3.19)	0.41 (0.31, 0.52)
	M08	905	709	0.000399534	0.83 (0.75, 0.92)	1.2 (1.09, 1.33)
	M09	624	223	1.50969e-16	1.87 (1.6, 2.2)	0.53 (0.45, 0.62)
